# Supplementary material for: Integrating physiological data with the conservation and management of fishes: a meta-analytical review using the threatened green sturgeon (Acipenser medirostris)
Source: Conserv Physiol. 2019 Jun 28;7(1):coz035. doi: 10.1093/conphys/coz035 (PMC6601218; doi:10.1093/conphys/coz035)
Supplement: Supplementary_data_coz035 [file supplementary_data_coz035.xlsx]

## Sheet: Publication metadata
Year	Journal	Experimental/Field/Modelling	Geo location	N	Level of replication	Life-history stage	Age	Duration of study	Acute/Chronic	Population	Source	Field of Study	Stressor of Interest	Multiple Stressors (Y/N)	Reference	DOI
2007	Environ Biol Fish	Experimental	Center for Aquatic Biology and Aquaculture (CABA), University of California Davis, USA	5 - 10	tank	yolk-sac larvae	1	3 d	acute	northern DPS	UCD broodstock	Conservation Physiology	Thermal stress	N	Werner, I., Linares-Casenave, J., Eenennaam, J., & Doroshov, P. (2007). The Effect of Temperature Stress on Development and Heat-shock Protein Expression in Larval Green Sturgeon ( Acipenser medirostris ). Environmental Biology of Fishes, 79(3), 191-200.	10.1007/s10641-006-9070-z
2013	N Am J Aquatcult	Experimental	Center for Aquatic Biology and Aquaculture (CABA), University of California Davis, USA	3	fish	unspecified	unspecified	4h - 7d	acute	northern DPS	UCD broodstock	Conservation Physiology	heat shock, cold shock, air exposure and food deprivation	N	Wang, W., Deng, D., Riu, N., Moniello, G., & Hung, S. (2013). Heat Shock Protein 70 (HSP70) Responses in Tissues of White Sturgeon and Green Sturgeon Exposed to Different Stressors. North American Journal of Aquaculture, 75(2), 164-169.	10.1080/15222055.2012.747457
2005	Environ Biol Fish	Experimental	Center for Aquatic Biology and Aquaculture (CABA), University of California Davis, USA	4 - 5	tank	embryos	0	incubation period	NA	northern DPS	UCD broodstock	Conservation Physiology	Thermal stress	N	Van Eenennaam, J., Linares-Casenave, P., Deng, J., & Doroshov, X. (2005). Effect of incubation temperature on green sturgeon embryos, Acipenser medirostris. Environmental Biology of Fishes, 72(2), 145-154.	10.1007/s10641-004-8758-1
2010	SOTE	Experimental	Center for Aquatic Biology and Aquaculture (CABA), University of California Davis, USA	3	tank	yolk-sac larvae	unspecified	unspecified	NA	northern DPS	UCD broodstock	Ecoltoxicology + Conservation Physiology	Elevated temperature + Contaminant (Selenium)	Y	Silvestre, Linares-Casenave, Doroshov, & Kültz. (2010). A proteomic analysis of green and white sturgeon larvae exposed to heat stress and selenium. Science of the Total Environment, 408(16), 3176-318	10.1016/j.scitotenv.2010.04.005
2004	Trans Am Fish Soc	Experimental	Center for Aquatic Biology and Aquaculture (CABA), University of California Davis, USA	4	tank	juveniles	age 0-1	33 d	chronic	northern DPS	UCD broodstock	Conservation Physiology	Thermal stress	N	Ryan B. Mayfield & Joseph J. Cech Jr. (2004) Temperature Effects on Green Sturgeon Bioenergetics, Transactions of the American Fisheries Society, 133:4, 961-970	10.1577/T02-144.1
2003	Comp Biochem Physiol A	Experimental	Center for Aquatic Biology and Aquaculture (CABA), University of California Davis, USA	6-8	tank	juveniles	age 0	unspecified	acute	northern DPS	UCD broodstock	Conservation Physiology	Cold temp + air exposure	Y	Lankford, Adams, & Cech, Jr. (2003). Time of day and water temperature modify the physiological stress response in green sturgeon, Acipenser medirostris. Comparative Biochemistry and Physiology, Part A,135(2), 291-302.	10.1016/S1095-6433(03)00075-8
2007	Environ Biol Fish	Experimental	Center for Aquatic Biology and Aquaculture (CABA), University of California Davis, USA	unspecified	unspecified	juveniles	age 1-3	unspecified	acute	northern DPS	UCD broodstock	Conservation Physiology	Thermal stress + CO2	Y	Kaufman, R.C., Houck, A.G., & Cech, J.J.Jr. (2007). Effects of temperature and carbon dioxide on green sturgeon blood–oxygen equilibria. Environmental Biology of Fishes, 79(3-4), 201-210.	10.1007/s10641-006-9176-3
2017	Environ Biol Fish	Modelling	NA	NA	NA	unspecified	unspecified	NA	NA	NA	NA	Management	Thermal stress	N	Borin, J.M., Moser, M.L., Hansen, A.G. et al. Energetic requirements of green sturgeon (Acipesener medirostris) feeding on burrowing shrimp (Neotrypaea californiensis) in estuaries: importance of temperature, reproductive investment, and residence time. Environ Biol Fish. (2017) 100: 1561-1573.	10.1007/s10641-017-0665-3
2006	Trans Am Fish Soc	Experimental	Center for Aquatic Biology and Aquaculture (CABA), University of California Davis, USA	8	tank	post yolk-sac larvae and juveniles	15 - 65 dph	50 d	chronic	northern DPS	UCD broodstock	Conservation Physiology	Elevated temperatures	N	Peter J. Allen, Mary Nicholl, Stephanie Cole, Amy Vlazny & Joseph J. Cech Jr (2006). Growth of larval to juvenile green sturgeon in elevated temperature regimes.Trans Am Fish Soc, 135: 89-96	10.1577/T05-020.1
2006	Can J Fish Aquat Sci	Experimental	Center for Aquatic Biology and Aquaculture (CABA), University of California Davis, USA	15-16	fish	juveniles	98-288 dph	2.5 - 5 w	chronic	northern DPS	UCD broodstock	Conservation Physiology	Elevated temperatures	N	Allen, Peter J., Hodge, B, Werner, I, Cech, J.J.Jr (2006). Effects of ontogeny, season, and temperature on the swimming performance of juvenile green sturgeon ( Acipenser medirostris ). Canadian Journal of Fisheries and Aquatic Sciences Journal Canadien Des Sciences Halieutiques Et Aquatiques., 63(6), 1360-1369.	10.1139/F06-031
2007	Environ Biol Fish	Experimental	Center for Aquatic Biology and Aquaculture (CABA), University of California Davis, USA	60-90	fish	juveniles	100-533 dph	5 w	chronic	northern DPS	UCD broodstock	Conservation Physiology	Salinity	N	Allen, P.J. & Cech, J.J. (2007). Age/size effects on juvenile green sturgeon, Acipenser medirostris, oxygen consumption, growth, and osmoreguation in saline envionments. Environ Biol Fish, 79: 211-229.	10.1007/s10641-006-9049-9
2009	J Comp Physiol B	Experimental	Center for Aquatic Biology and Aquaculture (CABA), University of California Davis, USA	20-30	fish	juveniles	100-533 dph	7 w	chronic	northern DPS	UCD broodstock	Physiology	Salinity	N	Allen, P., Cech, P., & Kültz, J. (2009). Mechanisms of seawater acclimation in a primitive, anadromous fish, the green sturgeon. Journal of Comparative Physiology., 179(7), 903-920.	10.1007/s00360-009-0372-2
2011	J Comp Physiol B	Experimental	Center for Aquatic Biology and Aquaculture (CABA), University of California Davis, USA	19-25	fish	juveniles	40-134 dph	72 h - 28 d	acute and chronic	northern DPS	UCD broodstock	Physiology	Salinity	N	Allen, P., McEnroe, P., Forostyan, M., Cole, T., Nicholl, S., Hodge, M., & Cech, B. (2011). Ontogeny of salinity tolerance and evidence for seawater-entry preparation in juvenile green sturgeon, Acipenser medirostris. Journal of Comparative Physiology., 181(8), 1045-1062.	10.1007/s00360-011-0592-0
2014	Physiol Biochem Zool	Experimental	Center for Aquatic Biology and Aquaculture (CABA), University of California Davis, USA	3	tank	juveniles	222 dph	4 w	chronic	northern DPS	UCD broodstock	Conservation Physiology	Food restriction	N	Haller, Liran Y, Hung, Silas S O, Lee, Seunghyung, Fadel, James G, Lee, Jun-Ho, McEnroe, Maryann, & Fangue, Nann A. (2014). Effect of nutritional status on the osmoregulation of green sturgeon (Acipenser medirostris). Physiological and Biochemical Zoology., 88(1), 22-42	10.1086/679519
2013	J Fish Biol	Experimental	Center for Aquatic Biology and Aquaculture (CABA), University of California Davis, USA	20	fish	juveniles	140 dph	8 w	chronic	northern DPS	UCD broodstock	Behavior	Salinity	N	Poletto, J., Cocherell, J., Klimley, D., Cech, A., & Fangue, J. (2013). Behavioural salinity preferences of juvenile green sturgeon Acipenser medirostris acclimated to fresh water and full-strength salt water. Journal of Fish Biology, 82(2), 671-685.	10.1111/jfb.12023
2009	J Comp Physiol B	Experimental	Center for Aquatic Biology and Aquaculture (CABA), University of California Davis, USA	6	fish	juveniles	180 dph	2 w	chronic	northern DPS	UCD broodstock	Physiology	Salinity	N	Sardella, B., & Kültz, B. (2009). Osmo- and ionoregulatory responses of green sturgeon (Acipenser medirostris) to salinity acclimation. Journal of Comparative Physiology., 179(3), 383-390.	10.1007/s00360-008-0321-5
2014	J Comp Physiol B	Experimental	Center for Aquatic Biology and Aquaculture (CABA), University of California Davis, USA	25	fish	juveniles	180 dph	2 w	chronic and acute	northern DPS	UCD broodstock	Conservation Physiology	Salinity	N	Sardella, B., & Kültz, B. (2014). The physiological responses of green sturgeon (Acipenser medirostris) to potential global climate change stressors. Physiological and Biochemical Zoology., 87(3), 456-463.	10.1086/675494
2014	Conserv Physiol	Experimental	Center for Aquatic Biology and Aquaculture (CABA), University of California Davis, USA	40	fish	post yolk-sac larvae	20-60 dph	NA	NA	northern DPS	UCD broodstock	Conservation Physiology	Movement barriers	N	Verhille, C., Poletto, C., Cocherell, J., DeCourten, D., Baird, B., Cech, S., & Fangue, J. (2014). Larval green and white sturgeon swimming performance in relation to water-diversion flows. Conservation Physiology., 2(1), Cou031.	10.1093/conphys/cou031
2018	Environ Biol Fish	Experimental	Center for Aquatic Biology and Aquaculture (CABA), University of California Davis, USA	89-137	fish	juveniles	unspecified	NA	NA	northern DPS	UCD broodstock	Conservation Physiology	Movement barriers	N	Poletto, J.B., Cocherell, D.E., Ho, N., Cech, Jr.J.J., Klimley, A.P. & Fangue, N.A. (2018). The effect of size on juvenile green sturgeon (Acipenser medirostris) behavior near water-diversion fish screens. Environmental Biology of Fishes, 101(1), 67-77.	10.1007/s10641-017-0681-3
2015	Conserv Physiol	Experimental	Center for Aquatic Biology and Aquaculture (CABA), University of California Davis, USA	unspecified	fish	juveniles	188-202 dph	NA	NA	northern DPS	UCD broodstock	Conservation Physiology	Movement barriers	N	Poletto, J.B., Cocherell, D.E., Mussen, T.D., Ercan, A., Bandeh, H., Kavvas, M.L., Cech, Jr.J.J. & Fangue, N.A. (2015). Fish-protection devices at unscreened water diversions can reduce entrainment: Evidence from behavioural laboratory investigations. Conservation Physiology., 3(1), Cov040.	10.1093/conphys/cov040
2014	Conserv Physiol	Experimental	Center for Aquatic Biology and Aquaculture (CABA), University of California Davis, USA	60	fish	juveniles	unspecified	NA	NA	northern DPS	UCD broodstock	Conservation Physiology	Movement barriers	N	Poletto, J., Cocherell, J., Mussen, D., Ercan, T., Bandeh, A., Levent Kavvas, H., . . . Fangue, J. (2014). Efficacy of a sensory deterrent and pipe modifications in decreasing entrainment of juvenile green sturgeon (Acipenser medirostris) at unscreened water diversions. Conservation Physiology., 2(1), Cou056.	10.1093/conphys/cou056
2014	Can J Fish Aquat Sci	Experimental	Center for Aquatic Biology and Aquaculture (CABA), University of California Davis, USA	239-319	fish	juveniles	unspecified	NA	NA	northern DPS	UCD broodstock	Conservation Physiology	Movement barriers	N	Jamilynn B. Poletto, Dennis E. Cocherell, Natalie Ho, Joseph J. Cech Jr., A. Peter Klimley, Nann A. Fangue (2014). Juvenile green sturgeon (Acipenser medirostris) and white sturgeon (Acipenser transmontanus) behavior near water-diversion fish screens: experiments in a laboratory swimming flume. Can J Fish Aquat Sci. 71: 1030-1038.	10.1139/cjfas-2013-0556
2014	PLoS ONE	Experimental	Center for Aquatic Biology and Aquaculture (CABA), University of California Davis, USA	60	fish	juveniles	unspecified	NA	NA	northern DPS	UCD broodstock	Conservation Physiology	Movement barriers	N	Mussen TD, Cocherell D, Poletto JB, Reardon JS, Hockett Z, et al. (2014) Unscreened Water-Diversion Pipes Pose an Entrainment Risk to the Threatened Green Sturgeon, Acipenser medirostris. PLoS ONE 9(1): e86321	10.1371/journal.pone.0086321
2009	J Appl Ichthyol	Field and Modelling	Sacramento–San Joaquin River, California USA	31	fish	unspecified	unspecified	NA	NA	unspecified	wild fish	Management / Movement Ecology	Movement barriers	N	Lindley, S. T., Erickson, D. L., Klimley, A. P., Mora, E A, Lindley, S T, Erickson, D L, & Klimley, A P. (2009). Do impassable dams and flow regulation constrain the distribution of green sturgeon in the Sacramento River, California? Journal of Applied Ichthyology, 25, 39-47.	10.1111/j.1439-0426.2009.01297.x
2017	PLoS ONE	Field	San Francisco Bay Estuary, California USA	74-150	fish	adults	unspecified	unspecified	NA	unspecified	wild fish	Management / Movement Ecology	Movement barriers	N	Klimley AP, Wyman MT, Kavet R (2017) Chinook salmon and green sturgeon migrate through San Francisco Estuary despite large distortions in the local magnetic field produced by bridges. PLoS ONE 12(6): e0169031.	0.1371/journal.pone.0169031
2012	Environ Biol Fish	Field	San Francisco Bay Estuary, California USA	6	fish	adults	unspecified	unspecified	NA	unspecified	wild fish	Movement ecology	NA	N	Kelly, John T, & Klimley, A Peter. (2012). Relating the swimming movements of green sturgeon to the movement of water currents. Environmental Biology of Fishes, 93(2), 151-167.	10.1007/s10641-011-9898-8
2003	Aquat Living Resourc	Experimental	Center for Aquatic Biology and Aquaculture (CABA), University of California Davis, USA	500	fish	larvae (yolk-sac and post-yolk sac)	0-31 dph	15 d	chronic	northern DPS	UCD broodstock	Conservation Physiology	Food restriction	N	Gisbert, E. & Doroshov, SI (2003). Histology of the developing digestive system and the effect of food deprivation in larval green sturgeon (Acipenser medirostris). Aquatic Living Resources., 16(2), 77-89.	10.1016/S0990-7440(03)00029-9
2015	N Am J Aquatcult	Experimental	Center for Aquatic Biology and Aquaculture (CABA), University of California Davis, USA	4	tank	juveniles	49-70 dph	1 w	acute	northern DPS	UCD broodstock	Aquaculture	Food restriction	N	Zheng, K., Wang, W., Hung, S.S.O., & Deng, D. (2015) Feeding Rates Affect Expression of Heat-Shock Protein 70 in Green Sturgeon Fry, North American Journal of Aquaculture, 77:2, 206-210.	10.1080/15222055.2014.987931
2016	Environ Biol Fish	Experimental	Center for Aquatic Biology and Aquaculture (CABA), University of California Davis, USA	4	tank	juveniles	100 dph	3 w	chronic	northern DPS	UCD broodstock	Conservation Physiology	Food restriction	N	Verhille, C.E., Lee, S., Todgham, A.E. et al. (2016). Effects of nutritional deprivation on juvenile green sturgeon growth and thermal tolerance. Environ Biol Fish (2016) 99: 145.	10.1007/s10641-015-0463-8
2016	Comp Biochem Physiol A	Experimental	Center for Aquatic Biology and Aquaculture (CABA), University of California Davis, USA	3	tank	juveniles	214 dph	4 w	chronic	northern DPS	UCD broodstock	Conservation Physiology	Food restriction	N	Lee, S., Hung, S., Fangue, N., Haller, L., Verhille, C., Zhao, J., & Todgham, A. (2016). Effects of feed restriction on the upper temperature tolerance and heat shock response in juvenile green and white sturgeon. Comparative Biochemistry and Physiology., 198, 87-95.	10.1016/j.cbpa.2016.04.016
2004	Comp Biochem Physiol A	Experimental	Center for Aquatic Biology and Aquaculture (CABA), University of California Davis, USA	4-9	fish	juveniles	180 dph	unspecified	acute	northern DPS	UCD broodstock	Physiology	Acid infusion	N	Warren, D., Matsumoto, D., Roessig, S., & Cech, J. (2004). Cortisol response of green sturgeon to acid-infusion stress. Comparative Biochemistry and Physiology.,137(3), 611-618.	10.1016/j.cbpb.2003.12.002
2010	Aquat Toxicol	Experimental	Center for Aquatic Biology and Aquaculture (CABA), University of California Davis, USA	50	fish	juveniles	unspecified	NA	NA	northern DPS	UCD broodstock	Ecotoxicology	Contaminant (selenium)	N	Bakke, A., Tashjian, A., Wang, D., Lee, C., Bai, S., & Hung, S. (2010). Competition between selenomethionine and methionine absorption in the intestinal tract of green sturgeon (Acipenser medirostris). Aquatic Toxicology, 96(1), 62-69.	10.1016/j.aquatox.2009.09.014
2014	Aquat Toxicol	Experimental	Center for Aquatic Biology and Aquaculture (CABA), University of California Davis, USA	3	tank	juveniles	unspecified	8 w	chronic	northern DPS	UCD broodstock	Ecotoxicology	Contaminant (selenium)	N	De Riu, N., Lee, J., Huang, S., Moniello, G., & Hung, S. (2014). Effect of dietary selenomethionine on growth performance, tissue burden, and histopathology in green and white sturgeon. Aquatic Toxicology,148, 65-73.	10.1016/j.aquatox.2013.12.030
2012	Aquat Toxicol	Experimental	Center for Aquatic Biology and Aquaculture (CABA), University of California Davis, USA	3	tank	juveniles	unspecified	8 w	chronic	northern DPS	UCD broodstock	Ecotoxicology	Contaminant (methylmercury)	N	Lee, J., Kim, J., De Riu, N., Moniello, G., & Hung, S. (2012). Histopathological alterations of juvenile green (Acipenser medirostris) and white sturgeon (Acipenser transmontanus) exposed to graded levels of dietary methylmercury. Aquatic Toxicology, 109, 90-99.	10.1016/j.aquatox.2011.12.008
2016	Environ Toxicol Chem	Experimental	San Francisco Bay Estuary, California USA	30 - 60	fish	unspecified	unspecified	NA	acute	unspecified	wild fish	Ecotoxicology	Contaminant (carbaryl)	N	Troiano, A.T. & Grue, C.E. (2016). Plasma cholinesterase activity as a biomarker for quantifying exposure of green sturgeon to carbaryl following applications to control burrowing shrimp in Washington State. Environmental Toxicology and Chemistry,35(8), 2003-2015.	10.1002/etc.3344
2007	Environ Biol Fish	Experimental	Center for Aquatic Biology and Aquaculture (CABA), University of California Davis, USA	20 - 48	fish	juveniles	1-3 y	unspecified	acute	northern DPS	UCD broodstock	Physiology	temperature + CO2	Y	Kaufman, Robert C, Houck, Ann G., Cech, Joseph J., Jr. (2006). Effects of temperature and carbon dioxide on green sturgeon blood–oxygen equilibria. Environmental Biology of Fishes, 76(2-4), 119-127.	10.1007/s10641-006-9176-3
2011	Trans Am Fish Soc	Field	Sacramento River, California USA	355	fish	subadult and adults	unspecified	NA	NA	southern DPS	wild fish	Movement ecology	NA	N	Steven T. Lindley , Daniel L. Erickson , Mary L. Moser , Greg Williams , Olaf P. Langness , Barry W. McCovey Jr. , Michael Belchik , Dave Vogel , William Pinnix , John T. Kelly , Joseph C. Heublein & A. Peter Klimley (2011) Electronic Tagging of Green Sturgeon Reveals Population Structure and Movement among Estuaries, Transactions of the American Fisheries. Society, 140:1, 108-122	10.1080/00028487.2011.557017
2015	North Am J Fish Manage	Field	Rogue River, Oregeon, USA	NA	NA	NA	NA	NA	NA	northern DPS	wild fish	Population monitoring	NA	N	E. A. Mora, S. T. Lindley, D. L. Erickson & A. P. Klimley (2015) Estimating the Riverine Abundance of Green Sturgeon Using a Dual-Frequency Identification Sonar, North American Journal of Fisheries Management, 35:3, 557-566.	10.1080/02755947.2015.1017119
2015	North Am J Fish Manage	Field	Rogue River, Oregeon, USA	NA	NA	all	NA	NA	NA	NA	NA	Management	NA	N	Lindley, S. T., Erickson, D. L., Klimley, A. P., Mora, E A, Lindley, S T, Erickson, D L, & Klimley, A P. (2015). Estimating the Riverine Abundance of Green Sturgeon Using a Dual-Frequency Identification Sonar. North American Journal of Fisheries Management., 35(3), 557-566.	10.1007/s10641-006-9052-1
2007	Environ Biol Fish	Modelling	NA	NA	NA	all	NA	NA	NA	NA	NA	Management	NA	N	Heppell, S. (2007). Elasticity Analysis of Green Sturgeon Life History. Environmental Biology of Fishes, 79(3-4), 357-368.	10.1007/s10641-006-9052-1
2010	Mol E col	Field + Modelling	Sacramento River, California USA	14-75	fish	juveniles	NA	5 y	NA	NA	NA	Population monitoring	NA	N	Israel, J., & May, J. (2010). Indirect genetic estimates of breeding population size in the polyploid green sturgeon (Acipenser medirostris). Molecular Ecology., 19(5), 1058-1070	10.1111/j.1365-294X.2010.04533.x
2007	Environ Biol Fish	Field	Rogue River, Oregeon USA	16-20	fish	adults	NA	3 y	NA	NA	NA	Population monitoring	NA	N	Webb, Molly A H, & Erickson, Daniel L. (2007). Reproductive Structure of the Adult Green Sturgeon, Acipenser medirostris, Population in the Rogue River, Oregon. Environmental Biology of Fishes, 79(3-4), 305-314.	10.1007/s10641-006-9061-0
2014	Environ Biol Fish	Field	Sacramento River, California USA	5	fish	adults	NA	< 95 h	NA	southern DPS	wild fish	Movement ecology	NA	N	Thomas, Michael J, Peterson, Matthew L., Chapman, Eric D., Hearn, Alex R., Singer, Gabriel P., Battleson R.D. and Klimley, A Peter. (2014). Behavior, movements, and habitat use of adult green sturgeon, Acipenser medirostris, in the upper Sacramento River. Environmental Biology of Fishes, 97(2), 133-146.	10.1007/s10641-013-0132-8
2007	Environ Biol Fish	Field	Willapa Bay, Washington, USA	31	fish	subadult and adults	NA	1 y	NA	southern DPS	wild fish	Movement ecology	NA	N	Moser, Mary L, & Lindley, Steven T. (2007). Use of Washington Estuaries by Subadult and Adult Green Sturgeon. Environmental Biology of Fishes,79(3-4), 243-253.	10.1007/s10641-006-9028-1
2007	Environ Biol Fish	Field	Klamath and Trinity Rivers, California USA	49	fish	adults	NA	2 y	NA	northern DPS	wild fish	Movement ecology	NA	N	Benson, Ryan L, Turo, Scott, McCovey, Barry W., McCovey Jr. (2007). Migration and Movement Patterns of Green Sturgeon (Acipenser medirostris) in the Klamath and Trinity rivers, California, USA. Environmental Biology of Fishes, 79(3-4), 269-279.	10.1007/s10641-006-9023-6
2008	Trans Am Fish Soc	Field	West Coast of North America from southeast Alaska to Monterey Bay, California USA	213	fish	subadult and adults	NA	unspecified	NA	northern DPS	wild fish	Movement ecology	NA	N	Steven T. Lindley , Mary L. Moser , Daniel L. Erickson , Michael Belchik , David W. Welch , Erin L. Rechisky , John T. Kelly , Joseph Heublein & A. Peter Klimley (2008) Marine Migration of North American Green Sturgeon, Transactions of the American Fisheries Society, 137:1, 182-194.	10.1577/T07-055.1
2007	Environ Biol Fish	Field	San Francisco Bay Estuary, California USA	6	fish	subadult and adults	NA	26 m	NA	unspecified	wild fish	Movement ecology	NA	N	Kelly, John T, Klimley, A Peter and Crocker, Carlos E. (2007). Movements of green sturgeon, Acipenser medirostris, in the San Francisco Bay estuary, California. Environmental Biology of Fishes, 79(3-4), 281-295.	10.1007/s10641-006-0036-y
2004	North Am J Fish Manage	Experimental	San Pablo Bay (California), Klamath River (California), Rogue River (Oregon) and Columbia River estuary (Oregon), USA	32-66	fish	subadult and adults	NA	NA	NA	unspecified	wild fish	Population monitoring	NA	N	Joshua A. Israel , Jan F. Cordes , Marc A. Blumberg & Bernie May (2004) Geographic Patterns of Genetic Differentiation among Collections of Green Sturgeon, North American Journal of Fisheries Management, 24:3, 922-931	10.1577/M03-085.1
2012	PLoS ONE	Modelling	Pacific Ocean	NA	NA	adults	NA	NA	NA	northern DPS	NA	Movement ecology	NA	N	Huff, D., Lindley, D., Wells, S., & Chai, B. (2012). Green sturgeon distribution in the Pacific Ocean estimated from modeled oceanographic features and migration behavior. PloS One., 7(9), E45852.	10.1371/journal.pone.0045852
2011	PLoS ONE	Field + Modelling	Siletz Reef, Oregon USA	37	fish	subadult and adults	NA	NA	NA	unspecified	wild fish	Movement ecology	NA	N	Huff, D., Lindley, D., Wells, S., & Chai, B. (2012). Green sturgeon distribution in the Pacific Ocean estimated from modeled oceanographic features and migration behavior. PloS One., 7(9), E45852.	10.1371/journal.pone.0045852
2002	J Appl Ichthyol	Field	Rogue River, Oregeon USA	19	fish	adults	NA	270-830 d	NA	northern DPS	wild fish	Movement ecology	NA	N	North, JA, Hightower, JE, Weber, J, Lauck, L, Erickson, D L, North, J A, & Hightower, J E. (2002). Movement and habitat use of green sturgeon Acipenser medirostris in the Rogue River, Oregon, USA. Journal of Applied Ichthyology Zeitschrift Für Angewandte Ichthyology., 18(4-6), 565-569.	10.1046/j.1439-0426.2002.00403.x
2007	Environ Biol Fish	Field	upper Sacramento River, California USA	NA	NA	embryos + larvae (yolk-sac and post yolk-sac)	unspecified	NA	NA	southern DPS	wild fish	Reproductive biology	NA	N	Brown, K. (2007). Evidence of spawning by green sturgeon, Acipenser medirostris, in the upper Sacramento River, California. Environmental Biology of Fishes, 79(3-4), 297-303.	10.1007/s10641-006-9085-5
2007	Environ Biol Fish	Field	Rogue River, Oregeon, USA	103	fish	adults	unspecified	unspecified	NA	northern DPS	wild fish	Reproductive biology	NA	N	Erickson, Daniel L, & Webb, Molly A H. (2007). Spawning Periodicity, Spawning Migration, and Size at Maturity of Green Sturgeon, Acipenser medirostris, in the Rogue River, Oregon. Environmental Biology of Fishes, 79(3-4), 255-268.	10.1007/s10641-006-9072-x
2009	Environ Biol Fish	Field	San Pablo Bay, California, USA	60	fish	adults	unspecified	2 y	NA	southern DPS	wild fish	Movement ecology	NA	N	Heublein, J.C., Kelly, J.T., Crocker, C.E. Klimley, A.P. & Lindley, S.T. (2009). Migration of green sturgeon, Acipenser medirostris, in the Sacramento River. Environmental Biology of Fishes, 84(3), 245-258.	10.1007/s10641-008-9432-9
2015	Trans Am Fish Soc	Field	Sacramento River, California USA	268 embyros; 5 larvae	fish	embyros + larvae (both)	unspecified	4 y	NA	southern DPS	wild fish	Reproductive biology	NA	N	William R. Poytress, Joshua J. Gruber, Joel P. Van Eenennaam & Mark Gard (2015) Spatial and Temporal Distribution of Spawning Events and Habitat Characteristics of Sacramento River Green Sturgeon, Transactions of the American Fisheries Society, 144:6, 1129-1142.	10.1080/00028487.2015.1069213
2016	Environ Biol Fish	Field + Experimental	Columbia River estuary (Oregon) and Willapa Bay (Washington), USA	174-640	fish	subadult and adults	unspecified	NA	NA	both	wild fish	Population monitoring	NA	N	Schreier, Andrea, Langness, Olaf P, & Israel, Joshua A., Van Dyke, Erick (2016). Further investigation of green sturgeon (Acipenser medirostris) distinct population segment composition in non-natal estuaries and preliminary evidence of Columbia River spawning. Environmental Biology of Fishes,99(12), 1021-1032.	10.1007/s10641-016-0538-1
2015	Environ Biol Fish	Field	Feather River, California USA	13	fish	embyros	unspecified	NA	NA	southern DPS	wild fish	Reproductive biology	NA	N	Seesholtz, Alicia M, Manuel, Matthew J, & Van Eenennaam, Joel P. (2015). First documented spawning and associated habitat conditions for green sturgeon in the Feather River, California. Environmental Biology of Fishes, 98(3), 905-912.	10.1007/s10641-014-0325-9
2013	North Am J Fish Manage	Field + Modelling	Sacramento River, California USA	24	fish	adults	unspecified	unspecified	NA	southern DPS	wild fish	Reproductive biology + Management	Stranding	N	Michael J. Thomas , Matthew L. Peterson , Nick Friedenberg , Joel P. Van Eenennaam , Joseph R. Johnson , Jan Jeffrey Hoover & A. Peter Klimley (2013) Stranding of Spawning Run Green Sturgeon in the Sacramento River: Post-Rescue Movements and Potential Population-Level Effects, North American Journal of Fisheries Management, 33:2, 287-297.	10.1080/02755947.2012.758201
2006	Trans Am Fish Soc	Field	Klamath River (California-Orgeon),USA	82-118	fish	adults	unspecified	5 y	NA	northern DPS	wild fish	Reproductive biology	NA	N	Van Eenennaam , Javier Linares , Serge I. Doroshov , David C. Hillemeier , Thomas E. Willson & Arnold A. Nova (2006) Reproductive Conditions of the Klamath River Green Sturgeon, Transactions of the American Fisheries Society, 135:1, 151-163	10.1577/T05-030.1
2012	J Appl Ichthyol	Experimental	Center for Aquatic Biology and Aquaculture (CABA), University of California Davis, USA	5	spawning females	adults + embyros	10-12 y	3 y	NA	northern DPS	captive	Aquaculture	NA	N	Van Eenennaam, J P, Linares-Casenave, J, & Doroshov, S I. (2012). Tank spawning of first generation domestic green sturgeon. Journal of Applied Ichthyology Zeitschrift Für Angewandte Ichthyology., 28(4), 505-511.	10.1111/j.1439-0426.2012.02012.x
2001	Trans Am Fish Soc	Experimental	Center for Aquatic Biology and Aquaculture (CABA), University of California Davis, USA	2 females; 5 males	fish	adults, embyros, larvae	25-34 y f; larvae 5-30 dph; 23 000 larvae	unspecified	NA	northern DPS	captive	Aquaculture	NA	N	Joel P. Van Eenennaam , Molly A. H. Webb , Xin Deng , Serge I. Doroshov, Ryan B. Mayfield , Joseph J. Cech Jr. , David C. Hillemeier & Thomas E. Willson (2001) Artificial Spawning and Larval Rearing of Klamath River Green Sturgeon, Transactions of the American Fisheries Society, 130:1, 159-165.	10.1577/1548-8659(2001)130<0159:ASALRO>2.0.CO;2
2008	North Am J Aquacult	Experimental	Center for Aquatic Biology and Aquaculture (CABA), University of California Davis, USA	13 females; 19 males	fish	adults + embyros	unspecified	unspecified	NA	northern DPS	captive	Aquaculture	NA	N	Joel P. Van Eenennaam , Javier Linares-Casenave , Jean-Benoit Muguet & Serge I. Doroshov (2008) Induced Spawning, Artificial Fertilization, and Egg Incubation Techniques for Green Sturgeon, North American Journal of Aquaculture, 70:4, 434-445.	10.1577/A07-073.1
2017	Conserv Genet	Experimental	Fisheries Ecology Division, Southwest Fisheries Science Center, National Marine Fisheries Service and University of California, Santa Cruz, USA	366	fish	all	unspecified	NA	NA	both	wild fish	Conservation genetics	NA	N	Anderson, Eric C., Ng, Thomas C., Crandall, Eric D., Garza, John Carlos. (2017). Genetic and individual assignment of tetraploid green sturgeon with SNP assay data. Conservation Genetics., 18(5), 1119-1130.	10.1007/s10592-017-0963-5
2008	Conserv Genet	Experimental	Genomic Variation Lab, Animal Science Department, University of California Davis, USA	4	fish	unspecified	unspecified	NA	NA	unspecified	unspecified	Conservation genetics	NA	N	Börk, Karrigan, Drauch, A., Israel, J. A., Pedroia, J. May, B. (2008). Development of new microsatellite primers for green and white sturgeon. Conservation Genetics., 9(4), 973-979.	10.1007/s10592-007-9417-9
2001	Fish Physiol Biochem	Experimental	Center for Aquatic Biology and Aquaculture (CABA), University of California Davis, USA			larvae (yolk-sac and post-yolk sac)	1-31 dph	31 d	NA	northern DPS	UCD broodstock	Physiology	NA	N	Gisbert, E., Cech Jr, J.J. & Doroshov, S.I. (2001). Routine metabolism of larval green sturgeon (Acipenser medirostris Ayres). Fish Physiology and Biochemistry,25(3), 195-200.	10.1023/A:1022260627062
2006	J Appl Ichthyol	Experimental	Center for Aquatic Biology and Aquaculture (CABA), University of California Davis, USA	15-20	fish	larvae (yolk-sac and post-yolk sac)	0-50 dph	50 d	NA	northern DPS	UCD broodstock	Physiology	NA	N	Gisbert, Enric, & Doroshov, Serge I. (2006). Allometric growth in green sturgeon larvae. Journal of Applied Ichthyology Zeitschrift Für Angewandte Ichthyology., 22(S1), 202-207.	10.1111/j.1439-0426.2007.00952.x
2009	Hydrobiologia	Experimmental	Center for Aquatic Biology and Aquaculture (CABA), University of California Davis, USA	3	fish	subadult	3 y	7 d	NA	northern DPS	UCD broodstock	Methods Development	NA	N	Gräns, A, Axelsson, M., Pitsillides, K., Olsson, C., Hojesjo, J., Kaufman, R.C. and Cech, J.J.Jr. (2009). A fully implantable multi-channel biotelemetry system for measurement of blood flow and temperature: A first evaluation in the green sturgeon. Hydrobiologia, 619(1), 11-25.	10.1007/s10750-008-9578-7
2009	Can J Fish Aquat Sci	Field + Experimental	Pacific Coast	18-114	fish	post yolk-sac larvae, subadults and adults	unspecified	unspecified	NA	both	wild fish	Population monitoring	NA	N	Israel, Joshua A, Bando, K Jun, & Anderson, Eric C., May, Bernie (2009). Polyploid microsatellite data reveal stock complexity among estuarine North American green sturgeon (Acipenser medirostris). Canadian Journal of Fisheries and Aquatic Sciences Journal Canadien Des Sciences Halieutiques Et Aquatiques., 66(9), 1491-1504.	10.1139/F09-091
2005	Environ Biol Fish	Experimental	Conte Anadromous Fish Research Center, Massachusetts, USA			larvae (yolk sac and post-yolk sac) and juveniles	0-181 dph	NA	NA	northern DPS	wild fish	Behavior	NA	N	Kynard, Boyd, Parker, Erika, & Parker, Timothy. (2005). Behavior of early life intervals of Klamath River green sturgeon, Acipenser medirostris, with a note on body color. Environmental Biology of Fishes, 72(1), 85-97.	10.1007/s10641-004-6584-0
2014	Environ Biol Fish	Experimental	Center for Aquatic Biology and Aquaculture (CABA), University of California Davis, USA	32	fish	juveniles	unspecified	140 d	NA	northern DPS	UCD broodstock	Methods Development	NA	N	Miller, Emily A., Froehlich, Halley E., Cocherell, Dennis E., Thomas, Michael J., Cech, Joseph J.Jr., Fangue, Nann A. (2014). Effects of acoustic tagging on juvenile green sturgeon incision healing, swimming performance, and growth. Environmental Biology of Fishes,97(6), 647-658.	10.1007/s10641-013-0167-x
2007	Environ Biol Fish	Experimental	Center for Aquatic Biology and Aquaculture (CABA), University of California Davis, USA	100	fish	post yolk-sac larvae	50 dph	5 w	chronic	northern DPS	UCD broodstock	Behavior	Substrate composition	N	Nguyen, Rosalee M, & Crocker, Carlos E. (2007). The effects of substrate composition on foraging behavior and growth rate of larval green sturgeon, Acipenser medirostris. Environmental Biology of Fishes, 79(3-4), 231-241.	10.1007/s10641-006-9175-4
2002	J Appl Ichthyol	Field + Experimental	Columbia River, USA & Canada	50	fish	subadult	unspecified	NA	NA	northern DPS	wild fish	Population monitoring	NA	N	North, J.A., & Farr, R.A., Vescei, P. (2002). A comparison of meristic and morphometric characters of green sturgeon Acipencer medirostris. Journal of Applied Ichthyology. 18(4-6), 234-239.	10.1046/j.1439-0426.2002.00373.x
2011	Aquat Toxicol	Experimental	Center for Aquatic Biology and Aquaculture (CABA), University of California Davis, USA	3	tank	juveniles	unspecified	8 w	chronic	northern DPS	UCD broodstock	Ecotoxicology	Methylmercury	N	Lee, Jang-Won, De Riu, Nicola, Lee, Seunghyung, Bai, Sungchul C, Moniello, Giuseppe, & Hung, Silas S O. (2011). Effects of dietary methylmercury on growth performance and tissue burden in juvenile green (Acipenser medirostris) and white sturgeon (A. transmontanus). Aquatic Toxicology, 105(3-4), 227-234.	10.1016/j.aquatox.2011.06.013
2015	Aquacult Nutr	Experimental	Center for Aquatic Biology and Aquaculture (CABA), University of California Davis, USA	4	tank	juveniles	49-76	1 w	acute	northern DPS	UCD broodstock	Aquaculture	Food restriction	N	Zheng, KK, Deng, D. F., De Riu, N., Moniello, G., Hung, S. S. O. (2015). The effect of feeding rate on the growth performance of green sturgeon ( Acipenser medirostris ) fry. Aquaculture Nutrition, 21(4), 489-495.	10.1111/anu.12179
2017	J Appl Ichthyol	Field	Sacramento River, California USA	350	fish	adults	unspecified	7 y	NA	southern DPS	wild fish	Movement ecology	Movement barriers	N	Steel, A.E., Thomas, M.J. & Klimley, A.P. (2018). Reach specific use of spawning habitat by adult green sturgeon (Acipenser medirostris) under different operation schedules at Red Bluff Diversion Dam. J Appl Ichtyol, 1-8.	10.1111/jai.13602
2016	PLoS ONE	Field and Experimental	Sacramento River, California USA	NA	NA	adults	unspecified	NA	NA	southern DPS	wild fish	Conservation genetics	NA	N	Bergman, P.S., Schumer, G., Blankenship, S., & Campbell, E. (2016). Detection of Adult Green Sturgeon Using Environmental DNA Analysis. PloS One., 11(4), E0153500.	10.1371/journal.pone.0153500
2017	J Exp Mar Bio Ecol	Experimental	Center for Aquatic Biology and Aquaculture (CABA), University of California Davis, USA	11-23	fish	juveniles	unspecified	NA	NA	northern DPS	unspecified	Behavior	NA	N	Johnston, M.E., Kelly, J.T., Lindvall, M.E., McElreath, R. & Klimley, A.P. (2017). Experimental evaluation of the use of vision and barbels as references for rheotaxis in green sturgeon. Journal of Experimental Marine Biology and Ecology, 496, 9-15.	10.1016/j.jembe.2017.04.002
2017	Environ Biol Fish	Field and Modelling	Willapa Bay, Washington State, USA	NA	NA	subadult and adults	unspecified	NA	NA	northern DPS	unspecified	Management	NA	N	Moser, M.L., Patten, K., Corbett, S.C., Feist, B.E., & Lindley, S.T. (2017). Abundance and distribution of sturgeon feeding pits in a Washington estuary. Environmental Biology of Fishes, 100(5), 597-609.	10.1007/s10641-017-0589-y
2015	Environ Toxicol Chem	Field and Modelling	Willapa Bay, Washington State, USA	NA	NA	unspecified	unspecified	96 h	acute	northern DPS	wild fish	Ecotoxicology	dietary imidacloprid	N	Frew, J.A, Sadilek, M. & Grue, C.E. (2015). Assessing the risk to green sturgeon from application of imidacloprid to control burrowing shrimp in Willapa Bay, Washington-Part I: Exposure characterization. Environmental Toxicology and Chemistry, 34(11), 2533-2541.	:10.1002/etc.3089
2015	PLoS ONE	Experimental	Center for Aquatic Biology and Aquaculture (CABA), University of California Davis, USA	1-4	tank	juveniles	214 dph	4 w feed restriction; 12-120 h salinity exposure	acute and chronic	northern DPS	UCD broodstock	Conservation Physiology	Food restriction + Salinty	Y	Vaz PG, Kebreab E, Hung SSO, Fadel JG, Lee S, Fangue NA (2015) Impact of Nutrition and Salinity Changes on Biological Performances of Green and White Sturgeon. PLoS ONE 10(4): e0122029.	10.1371/journal.pone.0122029
2013	J Appl Ichthyol	Experimental	Center for Aquatic Biology and Aquaculture (CABA), University of California Davis, USA	30	fish	yolk-sac larvae	0 dph	unspecified	chonic	northern DPS	UCD broodstock	Conservation Physiology	Thermal Stress	N	Linares-Casenave, J., Werner, I., Van Eenennaam, J.P., & Doroshov, S.I. (2013). Temperature stress induces notochord abnormalities and heat shock proteins expression in larval green sturgeon ( Acipenser medirostris Ayres 1854). Journal of Applied Ichthyology, 29(5), 958-967.	10.1111/jai.12220
2009	Trans Am Fish Soc	Experimental and Field	Klamath River and Center for Aquatic Biology and Aquaculture (CABA), University of California Davis, USA	10 wild; 6 captive	fish	juveniles	1-3 y	NA	NA	northern DPS	wild fish and UCD broodstock	Movement ecology	NA	N	Peter J. Allen , James A. Hobbs , Joseph J. Cech Jr. , Joel P. Van Eenennaam & Serge I. Doroshov (2009) Using Trace Elements in Pectoral Fin Rays to Assess Life History Movements in Sturgeon: Estimating Age at Initial Seawater Entry in Klamath River Green Sturgeon, Transactions of the American Fisheries Society, 138:2, 240-250	10.1577/T08-061.1
2008	Environ Biol Fish	Field	Willipa Bay, Grays Harbor and Columbia River, Washington USA	95	fish	unspecified	unspecified	2000-2005	NA	northern DPS	wild fish	Other	NA	N	Dumbauld, B.R., Holden, D.L. & Langness, O.P. (2008). Do sturgeon limit burrowing shrimp populations in Pacific Northwest Estuaries? Environmental Biology of Fishes, 83(3), 283-296.	10.1007/s10641-008-9333-y
2008	J Exp Zool	Experimental	Center for Aquatic Biology and Aquaculture (CABA), University of California Davis, USA	12	fish	subadult	unspecified	1 w	acute	northern DPS	UCD broodstock	Conservation Physiology	Salinity	N	Sardella BA, Sanmarti E, Ku¨ltz D. 2008. The acute temperature tolerance of green sturgeon (Acipenser medirostris) and the effect of environmental salinity. J. Exp. Zool. 309A:477–483.	10.1002/jez.477
2007	Environ Biol Fish	Modelling	NA	NA	NA	all	NA	NA	NA	southern DPS	NA	Management	NA	N	Beamesderfer, Raymond C P, Simpson, Michele L, & Kopp, Gabriel J. (2007). Use of life history information in a population model for Sacramento green sturgeon. Environmental Biology of Fishes, 79(3-4), 315-337.	10.1007/s10641-006-9145-x
2005	Physiol Biochem Zool	Experimental	Center for Aquatic Biology and Aquaculture (CABA), University of California Davis, USA	3	fish	juveniles	unspecified	28 d	chonic	northern DPS	UCD broodstock	Physiology	5-min chasing stressor, a 10-min water depth reduction stressor, or a 5-min confinement stressor	N	Lankford, S., Adams, S., Miller, T., & Cech, R. (2005). The cost of chronic stress: Impacts of a nonhabituating stress response on metabolic variables and swimming performance in sturgeon. Physiological and Biochemical Zoology., 78(4), 599-609.	10.1086/430687
2000	Trans Am Fish Soc	Experimental	Center for Aquatic Biology and Aquaculture (CABA), University of California Davis, USA	NA	NA	unspecified	unspecified	NA	NA	northern DPS	unspecified	Conservation genetics	NA	N	McQuown, Eve C, Sloss, Brian L, Sheehan, Robert J, Rodzen, Jeff, Tranah, Gregory J, & May, Bernie. (2000). Microsatellite Analysis of Genetic Variation in Sturgeon: New Primer Sequences for Scaphirhynchus and Acipenser. Transactions of the American Fisheries Society, 129(6), 1380-1388.	10.1577/1548-8659(2000)129%3C1380:MAOGVI%3E2.0.CO%3B2
2005	J Comp Physiol A	Experimental	Center for Aquatic Biology and Aquaculture (CABA), University of California Davis, USA	5	fish	unspecified	unspecified	NA	NA	northern DPS	UCD broodstock	Other	NA	N	Sillman, A., Beach, A., Dahlin, A., & Loew, D. (2005). Photoreceptors and visual pigments in the retina of the fully anadromous green sturgeon (Acipenser medirostrus) and the potamodromous pallid sturgeon (Scaphirhynchus albus). Journal of Comparative Physiology., 191(9), 799-811.	10.1007/s00359-005-0004-6
2003	Mol Ecol Notes	Experimental	Center for Aquatic Biology and Aquaculture (CABA), University of California Davis, USA	NA	NA	unspecified	unspecified	NA	NA	northern DPS	unspecified	Genetics	NA	N	Welsh, Amy B, Blumberg, Marc, & May, Bernie. (2003). Identification of microsatellite loci in lake sturgeon, Acipenser fulvescens, and their variability in green sturgeon, A. medirostris. Molecular Ecology Notes., 3(1), 47-55.	10.1046/j.1471-8286.2003.00346.x
2017	Can J Fish Aquat Sci	Field and Modelling	Sacramento River (California), Umpqua River (Oregon), Chehalis River (Washington) and Columbia River (Washington–Oregon), USA	3-39	fish	adults	unspecified	4 y	NA	southern DPS	wild fish	Movement ecology	NA	N	Wyman, M. T., Thomas, M. J., McDonald, R. R., Hearn, A. R., Battleson, R.D., Chapman, E. D., … Klimley, A. P. (2017). Fine-scale habitat selection of green sturgeon (Acipenser medirostris) within three spawning locations in the Sacramento River, California. Canadian Journal of Fisheries and Aquatic Sciences.	10.1139/cjfas-2017-0072
2018	J Fish Wildl Manag	Field	Stanislaus River (tributary to San Joaquin River CA)	NA	na	adults	unspecified	NA	NA	unspecified	wild fish	Movement ecology	NA	N	Anderson JT, Schumer G, Anders PJ, Horvath K, Merz JE. 2018. Confirmed observation: a North American Green Sturgeon Acipenser medirostris recorded in the Stanislaus River, California. Journal of Fish and Wildlife Management 9(2):624–630; e1944-687X.	10.3996/012018-JFWM-006
2018	J Appl Ichthyol	Experimental	Conte Anadromous Fish Research Center, Massachusetts, USA	30	fish	adults	7-9 y	167 d	chronic	northern DPS	Conte Anadromous Fish Research Center broodstock	Methods Development	NA	N	Corbett SC, Moser ML, Johnson RB, Parker EL. A feeding experiment using captive green sturgeon (Acipenser medirostris Ayres, 1854): Testing non-invasive methods to assess condition and growth. J Appl Ichthyol. 2018;34:412–418.	10.1111/jai.13567
2018	Trans Am Fish Soc	Field	Sacramento River, California USA	NA	fish	adults	unspecified	6 y	NA	southern DPS	wild fish	Population monitoring	NA	N	Mora EA, Battleson RD, Lindley ST, Thomas MJ, Bellmer R, Zarri LJ, Klimley AP (2018) Estimating the annual spawning run size and population size of the southern distinct population segment of green sturgeon. Trans Am Fish Soc, 147: 195-203.	10.1002/tafs.10009
2018	J Appl Ichthyol	Field	Willipa Bay, Washington USA	4	fsh	adults	unspecified	55 d	NA	northern DPS	wild fish	Methods Development	NA	N	Moser ML, Corbett SC, Burke BJ, Langness OP. Potential for use of accelerometers to monitor green sturgeon Acipenser medirostris (Ayres, 1854) behavior after handling. J Appl Ichthyol. 2018;34:405–411	10.1111/jai.13571
2018	J Fish Biol	Experimental	Center for Aquatic Biology and Aquaculture (CABA), University of California Davis, USA	4	tank	post yolk-sac larvae	32 dph	12 w	chronic	northern DPS	UCD broodstock	Conservation Physiology	Thermal stress + food restriction	Y	Poletto JB, Martin B, Danner E, et al. Assessment of multiple stressors on the growth of larval green sturgeon Acipenser medirostris: implications for recruitment of early life-history stages. J Fish Biol. 2018;93:952–960.	10.1111/jfb.13805
2018	J Therm Biol	Experimental	Center for Aquatic Biology and Aquaculture (CABA), University of California Davis, USA	3	tank	juveniles	47 dph	21 d	chronic	northern DPS	UCD broodstock	Conservation Physiology	Thermal stress	N	Rodgers EM, Cocherell DE, Nguyen TX, Todgham AE, Fangue NA (2018). Plastic responses to diel thermal variation in juvenile green sturgeon, Acipenser medirostris. J Therm Biol, 76: 147-155.	10.1016/j.jtherbio.2018.07.015
1993	Cytometry	Experimental	Moscow Aquarium, Moscow	4	fish	unspecified	unspecified	NA	NA	northern DPS	wild fish	Genetics	NA	N	Birstein VJ, Poletaev AI & Goncharov BF (1993) DNA Content in Eurasian Sturgeon Species Determined by Flow Cytometry. Cytometry, 14: 377- 3838.	10.1002/cyto.990140406
1999	Trans Am Fish Soc	Experimental	Sacramento River, California USA	4	fish	juveniles	unspecified	NA	NA	southern DPS	wild fish	Genetics	NA	N	Van Eenennaam AL, Murray JD & Medrano JF (1999) Karyotype of the American Green Sturgeon.Transactions of the American Fisheries Society, 128: 175-177.	10.1577/1548-8659(1999)128<0175:KOTAGS>2.0.CO;2
1997	Can J Fish Aquat Sci	Experimental	University of California Davis, California, USA	4-11	fish	unspecified	unspecified	NA	NA	NA	NA	Genetics	NA	N	May B, Krueger CC & Kincaid HL (1997) Genetic variation at microsatellite loci in sturgeon: primer sequence homology in Acipenser and Scaphirhynchus. Canadian Journal of Fisheries and Aquatic Sciences. 54: 1542-1547.	10.1139/f97-061
1996	Dev Comp Immunol	Experimental	Center for Aquatic Biology and Aquaculture (CABA), University of California Davis, USA	unspecified	fish	unspecified	unspecified	NA	NA	unspecified	unspecified	Other	NA	N	Adkison MA, Basurco B, Hedrick RP (1996) Humoral Immunoglobulins of the white sturgeon, Acopenser transmontanus; partial characterizaton of and recognition with monoclonal antibodies. Developmental and Comparative Immunology, 20: 285-298.	10.1016/0145-305X(96)00015-8
1999	Czech J Anim Sci	Experimental	Konakowo Stocking Centre, Russia	unspecified	unspecified	post yolk-sac larvae	unspecified	NA	NA	unspecified	unspecified	Genetics	NA	N	Kolman R, Krylova VD & Szczepkowska B (1999) Meristic studies of Siberian sturgeon (Acipenser baeri Brandt) and its crosses with green sturgeon (Acipenser medirostris Ayres)	-
1997	California Fish and Game	Field	Sacramento River, California USA	1	fish	unspecified	unspecified	NA	NA	southern DPS	wild fish	Movement ecology	NA	N	Schaffter RG (1997) White sturgeon migrations and location of spawning habitat in the Sacramento River, California	-
1996	Genetics	Experimental	Dalhousie University, Nova Scotia, Canada	unspecified	unspecified	unspecified	unspecified	NA	NA	northern DPS	wild fish	Genetics	NA	N	Brown JR, Beckenbach K, Beckenbach AT & Smith MJ (1996) Length variation, heteroplasmy and sequence divergence in mitochondrial DNA of four species of sturgeon (Acipenser). Genetics, 142: 525-535.	-
1994	Biophysics	Experimental	Lomonosov State University, Moscow	unspecified	unspecified	unspecified	unspecified	NA	NA	unspecified	unspecified	Behavior	NA	N	Kasumyan AO (1994) Olfactory sensitivity of the sturgeon to free amino acids. Biophysics, 39: 519-522.	-
1990	Zoologicheskii Zhurnal	Experimental	Tumin River, Russia	unspecified	unspecified	embryos	unspecified	NS	NS	unspecified	wild fish	Reproductive Biology	NA	N	Artjukhin EN & Andronov AE (1990) Morphobiological description of Acipenser medirostris (Chondrostei, Acipenseridae) from the Tumnin River (Datta) and some aspects of its ecology and zoogeography. Zoologichesky Zhurnal, 69: 81-91.
